# Supplementary material for: Occurrence, Source Inference, and Risk Assessment of Per- and Polyfluoroalkyl Substances in Effluents, River Water and Groundwater from the Lijiang River Basin, a Typical Karst Region
Source: Toxics. 2026 Jun 24;14(7):548. doi: 10.3390/toxics14070548 (PMC13416516; doi:10.3390/toxics14070548)
Supplement: Supplementary file 1 [file toxics-14-00548-s001.zip]

Archive with 1 entries (1 files):
- toxics-4313373-supplementary.pdf
